# Supplementary material for: Entomophthovirus: an insect-derived iflavirus that infects a behavior-manipulating fungal pathogen of dipterans
Source: G3 (Bethesda). 2024 Aug 19;14(10):jkae198. doi: 10.1093/g3journal/jkae198 (PMC11457076; doi:10.1093/g3journal/jkae198)
Supplement: jkae198_Supplementary_Data [file jkae198_supplementary_data.zip]

Archive with 4 entries (4 files):
- File_S1_G3-2024-405101.xlsx
- File_S2_G3-2024-405101.xlsx
- File_S3_G3-2024-405101.xlsx
- File_S4_G3-2024-405101.xlsx
