# Supplementary material for: Entomophthovirus: an insect-derived iflavirus that infects a behavior-manipulating fungal pathogen of dipterans
Source: G3 (Bethesda). 2024 Aug 19;14(10):jkae198. doi: 10.1093/g3journal/jkae198 (PMC11457076; doi:10.1093/g3journal/jkae198)
Supplement: jkae198_Supplementary_Data [file jkae198_supplementary_data.zip › File_S1_G3-2024-405101.xlsx]

## Sheet: BEV genomes ORFs domains
>BEV-a genome [TRINITY_DN192_c0_g2_i1_(reversed)]
AAATGGAATTGAACCCTATGTGTAAATCTTGTTTAAACATACAGAGCCAGATTTTATTGCGGTACAATATTATTGTTACGAATGTTTAAACAAGATTTACAAATTGAAGAAAATGGAATTGAACCCTATGTGTGTGTTAGAAATGGAGGAAATCGAGCATGTTGCCGATTTTACCCCTTTTCATATAGAGAATACACCACGTTTGAGTATAAGTTCCCTTTTAACCCGGAGAATGAGGAGGAAGATGAAGAAATGGTATCGACAAACTATTTTGCCTGCTTGGCAGAATTTGTCTTGGGTATCAGTTATTATTGTGTGCTTTATCAGCTACTTAGTGTATCATCGTGGAAGGAAATTTATAGTGGGCACACCGAGTGCGCAGGCAAAGAGAAATGTTAC…
>BEV-a_ORF_translated
MFKQDLQIEENGIEPYVCVRNGGNRACCRFYPFSYREYTTFEYKFPFNPENEEEDEEMVSTNYFACLAEFVLGISYYCVLYQLLSVSSWKEIYSGHTECAGKEKCYKLVVASEKGVLEVEVKGYHKRTIKQFANYMAVVILKEYLTKKQVQQVLVYYSNILTYDDDICEVQAENSHPKESVQGEEVLTGTKHSNTILTNSTGDTESIPLAIRDDTLNYASSEALHQFDSLTDRWMPLETITVTTSQISGTLLKEWYLPYDLLQAHIINPSLAPFMLFRYGALSIEMKFVVNAHKFQSGKALASIKYDPVGLTDFGDLLPTCLQREHVMLDLSTNNQGTLQIPFIYHRAFLHLNLQQGTDRTMIPSTYARVQLHVLANLLTGTNQAVSMNIRPYYRFSKA…
>BEV-b genome [TRINITY_DN192_c0_g1_i1_(reversed)]
AAATGGAATTGAACCCTATGTGTAAATCTTGTTTAAACATACAGAGCCAGATTTTATTGCGGTACAATATTATTATTACGAATGTTTAACAAAAATTTACAAATTGAAGAAAATGGAATTGAGCCCTATGTGTGTATTAGAAATGGAGGAAATCGAGCATGTTGCCGATTTTACCCCTTTTCATATAGAGAATACACCACATTTGAATATAAATTCCCTTTTGAGCAGGAGAATGAGGAAGAGAGTGAAGAAATGGTATCAACAAACTATTTTGCCAGTTTGGCAGAATTTGTCTTGGGTATCAGTTATTATTGTGTGCTTTATCAGCTACTTAGTATATCGACGTGGAAGGAAATTTACAGTGGGTACACCGAGTGCTCAGGCAAAGAGAAGTGCTAC…
>BEV_b_ORF_translated
MFNKNLQIEENGIEPYVCIRNGGNRACCRFYPFSYREYTTFEYKFPFEQENEEESEEMVSTNYFASLAEFVLGISYYCVLYQLLSISTWKEIYSGYTECSGKEKCYKLVVASEKGILETEVRGYHKRTIKQFANYMAVVILKEYLTKDQVQYVLEHYSNIIAHDGDIYEVQAENSHPKESVQGEEVLTGTKHSNTILTNSTGDTESIPLAIKDDTLNYASSEALHQFDSLTERWMPLETITVTTSQTSGKLLKEWYLPYDLLSPQIINPSLAPFMLFRYGALSIEMKFVVNAHKFQSGKALASIKYDPVGLTDYGDLLPTCLQREHVMLDLSTNNQGTLHIPFIYHRSFLHLNLQQDTDQTIVPSTYARVQLHILANLLTGASQAVNMNIRPYYRFSKA…
PfamScan BEV-a ORF
# query sequence file: pfamscan-I20240718-180346-0541-34987790-p1m.sequence
# cpu number specified: 4
# searching against: //nfs/public/ro/es_codon/newdata/prod/flatfiles/pfam//Pfam-A.hmm, with cut off -E 10.0 --domE 10.0
# resolve clan overlaps: on
# predict active sites: off
# = = = = = = = = = = = = = = = = = = = = = = = = = = = = = = = = = = = = = = = =
#
# <seq id> <alignment start> <alignment end> <envelope start> <envelope end> <hmm acc> <hmm name> <type> <hmm start> <hmm end> <hmm length> <bit score> <E-value> <significance> <clan>
EMBOSS_001 250 352 222 368 PF00073.25 Rhv Domain 53 153 171 15.0 0.018 0 CL0055
EMBOSS_001 554 623 534 631 PF00073.25 Rhv Domain 72 147 171 17.6 0.0029 0 CL0055
EMBOSS_001 782 982 779 985 PF08762.15 CRPV_capsid Domain 14 195 199 29.7 5.9e-07 1 CL0055
EMBOSS_001 1331 1439 1331 1440 PF00910.27 RNA_helicase Domain 1 104 105 84.4 8e-24 1 CL0023
EMBOSS_001 2184 2318 2121 2318 PF00548.25 Peptidase_C3 Family 52 174 174 11.1 0.36 0 CL0124
EMBOSS_001 2397 2863 2391 2868 PF00680.25 RdRP_1 Family 7 445 450 164.2 5.1e-48 1 CL0027
PfamScan BEV-b ORF
# query sequence file: pfamscan-I20240718-181145-0008-18055919-p1m.sequence
# cpu number specified: 4
# searching against: //nfs/public/ro/es_codon/newdata/prod/flatfiles/pfam//Pfam-A.hmm, with cut off -E 10.0 --domE 10.0
# resolve clan overlaps: on
# predict active sites: off
# = = = = = = = = = = = = = = = = = = = = = = = = = = = = = = = = = = = = = = = =
#
# <seq id> <alignment start> <alignment end> <envelope start> <envelope end> <hmm acc> <hmm name> <type> <hmm start> <hmm end> <hmm length> <bit score> <E-value> <significance> <clan>
EMBOSS_001 239 356 221 369 PF00073.25 Rhv Domain 42 157 171 19.5 0.00073 0 CL0055
EMBOSS_001 555 623 534 637 PF00073.25 Rhv Domain 73 147 171 15.3 0.014 0 CL0055
EMBOSS_001 782 982 779 985 PF08762.15 CRPV_capsid Domain 14 195 199 28.9 1e-06 1 CL0055
EMBOSS_001 1331 1439 1331 1440 PF00910.27 RNA_helicase Domain 1 104 105 84.2 9.7e-24 1 CL0023
EMBOSS_001 1669 1722 1668 1724 PF13920.11 zf-C3HC4_3 Domain 2 44 49 12.2 0.15 0 CL0229
EMBOSS_001 2395 2863 2391 2868 PF00680.25 RdRP_1 Family 5 445 450 168.8 2e-49 1 CL0027

## Sheet: Twyford BLAST
# BLASTN 2.15.0+
# Query: KP714075.1 Twyford virus orf1 gene, complete cds; and orf2 gene, partial cds
# Database: emus_invitro_100bp_jaccard_db
# Fields: query acc.ver, subject acc.ver, % identity, alignment length, mismatches, gap opens, q. start, q. end, s. start, s. end, evalue, bit score
# 28 hits found
KP714075.1	TRINITY_DN192_c0_g2_i1	92.299	8415	646	2	1	8414	8840	427	0	11960
KP714075.1	TRINITY_DN192_c0_g1_i1	82.37	8440	1436	46	1	8414	8840	427	0	7306
KP714075.1	TRINITY_DN9509_c1_g1_i1	89.588	826	84	2	6108	6932	825	1	0	1048
KP714075.1	TRINITY_DN10555_c1_g1_i1	89.012	810	87	2	6970	7778	809	1	0	1002
KP714075.1	TRINITY_DN10652_c0_g1_i1	88.376	542	63	0	4417	4958	3	544	0	652
KP714075.1	TRINITY_DN11798_c0_g1_i1	88.161	397	47	0	6216	6612	22	418	1.22e-131	473
KP714075.1	TRINITY_DN9710_c0_g1_i1	89.385	358	38	0	7784	8141	1	358	5.7e-125	451
KP714075.1	TRINITY_DN9710_c3_g1_i1	90.303	330	32	0	8055	8384	1	330	2.06e-119	433
KP714075.1	TRINITY_DN7162_c1_g1_i1	88.754	329	37	0	6119	6447	1	329	1.62e-110	403
KP714075.1	TRINITY_DN8027_c1_g1_i1	86.127	346	48	0	8057	8402	1	346	1.27e-101	374
KP714075.1	TRINITY_DN11732_c0_g1_i1	91.593	226	19	0	8159	8384	1	226	2.8e-83	313
KP714075.1	TRINITY_DN9701_c0_g1_i1	87.179	273	35	0	6279	6551	16	288	1.01e-82	311
KP714075.1	TRINITY_DN9986_c1_g1_i1	91.189	227	20	0	7219	7445	228	2	3.63e-82	309
KP714075.1	TRINITY_DN9348_c0_g1_i1	93.659	205	11	2	1438	1641	1	204	4.69e-81	305
KP714075.1	TRINITY_DN9348_c0_g1_i1	91.908	173	14	0	1548	1720	369	197	3.73e-62	243
KP714075.1	TRINITY_DN8107_c0_g1_i1	90.83	229	20	1	2929	3157	1	228	4.69e-81	305
KP714075.1	TRINITY_DN13658_c0_g1_i1	90	230	23	0	4475	4704	230	1	7.85e-79	298
KP714075.1	TRINITY_DN10555_c0_g1_i1	87.308	260	33	0	7794	8053	260	1	7.85e-79	298
KP714075.1	TRINITY_DN8027_c4_g1_i1	93.617	188	12	0	8227	8414	492	305	7.91e-74	281
KP714075.1	TRINITY_DN8687_c0_g1_i1	88.444	225	26	0	5642	5866	1	225	1.32e-71	274
KP714075.1	TRINITY_DN12006_c0_g1_i1	93.855	179	11	0	8236	8414	480	302	1.71e-70	270
KP714075.1	TRINITY_DN12176_c0_g1_i1	86.266	233	32	0	8165	8397	1	233	1.72e-65	254
KP714075.1	TRINITY_DN8834_c0_g1_i1	89.109	202	22	0	1947	2148	1	202	6.2e-65	252
KP714075.1	TRINITY_DN11606_c0_g1_i1	87.383	214	27	0	4879	5092	214	1	8.02e-64	248
KP714075.1	TRINITY_DN192_c1_g3_i1	85.652	230	33	0	8185	8414	602	373	3.73e-62	243
KP714075.1	TRINITY_DN13321_c1_g1_i1	86.036	222	31	0	7705	7926	222	1	4.83e-61	239
KP714075.1	TRINITY_DN8027_c2_g2_i1	87.778	180	21	1	8053	8232	292	114	3.78e-52	209
KP714075.1	TRINITY_DN12006_c3_g1_i1	93.651	126	8	0	8289	8414	243	118	4.93e-46	189
# BLAST processed 1 queries

## Sheet: RdRP seqs for phylogeny
>AAA45465.1
MNVVSKTLFRKSPIYHHIDKTMINFPAAMPFSKAEIDPMAVMLSKYSLPIVEEPEDYKEASIFYQNKIVGKTQLVDDFLDLDMAITGAPGIDAINMDSSPGFPYVQEKLTKRDLIWLDENGLLLGVHPRLAQRILFNTVMMENCSDLDVVFTTCPKDELRPLEKVLESKTRAIDACPLDYSILCRMYWGPAISYFHLNPGFHTGVAIGIDPDRQWDELFKTMIRFGDVGLDLDFSAFDASLSPFMIREAGRIMSELSGTPSHFGTALINTIIYSKHLLYNCCYHVCGSMPSGSPCTALLNSIINNVNLYYVFSKIFGKSPVFFCQALKILCYGDDVLIVFSRDVQIDNLDLIGQKIVDEFKKLGMTATSADKNVPQLKPVSELTFLKRSFNLVEDRIRP…
>ADI46683.1
LKTNKDLRNRNIICPPIYIDCLKDYRLPPEKCSVPGKTRIFSIAPIQTTLEIREYMGLFLSGYKSATVVGQHGIGINPDSYDWTRLVNYLHEVGDNIVTGDYANFGPCVSSQIVYSCIDDIIYWHQINGATEDHCRHLELLLKYSILLPLHLCDNCVYQSLNGIASGSPITAELNSEVGKKYIKLAFLGICRQLGYKYTLNDFNKHCRVVVYGDDLILSVSDTFISWFNLQSISDYLDNFGIRLTDVTKDGTIIKYRSLIDSSFLKRSFKPHPNRSGIYLAPIEPRSYQECTNWC
>AEM65163.1
LVQELIRKEKLRRKGVVPISIFTDTLKDERRPIQKVNSKGGTRVFCASPVDYTIALRQNLLHFCAATMKNRITNSTAVGINPLGPEWSKIAHKLLSRSATNIMNMDYSNFGPCFHATLCKAAGSIMKNWTIENVDDIDEVELECLIEECVNSVHIVQGTVYQQQSGSPSGAAFTVIINSIVNLLYMAIAWQSLAQEHCAQKSRSYWEEYTKNVSLIVYGDDLIAAVSEEYKRLFNPETIIASLARYGIVATDANKGEKAMFVTLEKASFLKRGFKRHGSAEGIWYAPLRWDVIEEIPQW
>AGO86045.1
MRKKGIKPHTIFTDCLKDTCLPVEKCRIPGKTRIFSISPVQFTIPFRQYYLDFMASYRAARLNAEHGIGIDVNSLEWTNLATSLSKYGTHIVTGDYKNFGPGLDSDVAASAFEIIIDWVLNYTEEDDKDEMKRVMWTMAQEILAPSHLCRDLVYRVPCGIPSGSPITDILNTISNCLLIRLAWQGITDLPLSEFSRHVVLVCYGDDLIMNVSDEMIDKFNAVTIGDFFSRYKMEFTDQDKSGNTVRWRTLQTATFLKHGFLKHPTRPVFLANLDKVSIEGTTN
>AID58096.1
VLEEMKRKSELRRQGVQPITPFIDTLKDERKLPEKVRKYGGTRVFCNPPIDYIVSMRQYYMHFVAAFMEQRFKLMHAVGINVQSTEWTLLASKLLAKGNNICTIDYSNFGPGFNAQIAKAAMELMVRWTMEHVEGVNEIEAHTLLHECLNSVHLVSNTLYQQKCGSPSGAPITVVINTLVNILYIFVAWETLVGSKERGQTWESFKQNVELFCYGDDLIMSVTDKYKDIFNALTISQFLAQYGIVATDANKGEKVEAYTTLLNSTFLKHGFRPHEVYPHLWQSALAWSSINDTTQWI
>AKE50879.1
MRKKGIKPHTIFTDCLKDTCLPVEKCRIPGKTRIFSISPVQFTIPFRQYYLDFMASYRAARLNAEHGIGIDVNSLEWTNLATSLSKYGTHIVTGDYKNFGPGLDSDVAASAFEIIIDWVLHYTEEDNKDEMKRVMWTMAQEILAPSHLCRDLVYRVPCGIPSGSPITDILNTISNCLLIRLAWLGITDLPLSEFSQNVVLVCYGDDLIMNVSDNMIDKFNAVTIGKFFSQYKMEFTDQDKSGNTVKWRTLQTATFLKHGFLKHPTRPVFLANLDKVSVEGTTNW
>AKH40289.1
LLAEVERKEKLRQKGIVPITMFVDTLKDERKSHIKVLKQGGTRVFCASPIDYTIATRQNLLHFSAAFMKARLNVMSAVGINAKGPEWAGLVRHLGRVNNNNIITMDYSNFGPGFNAEVARAASEIMIDWTMMHMEGANVLELQALLKECTQSTHVCVNTVYQQTSGSPSGAAITVIINSLVNLLYILIAWDQLCGDTARLINPDIYQVFREHVAVAVYGDDFIMSVSDDFKFLFNTITIQTFLSHNGIAATAMDKEKVATIPFQSLVKS
>APG77953.1
FLSEISRKEKLRKNGIIPDTLYIDTLKDEKRPLRKIQSKGGTRVICNPSADYTIACRQSYLHFVAAFMCHRRNLMHAVGCNALSREWTDMLKKLVKVNTKFITIDYSNFGPGYNAGVAKAAYDIMIAWTEQNVGDVDPVELHALVYECIQSKHICHNTVYNQLGGSPSGAFFTTVVNSIVNQLYIMLAWKHLVGGDNWAQTFKEKVALIVYGDDAILTVDDKYIDKFNGVTIHAFFAEHDIVSTSAEKTATIREWVPLSEATFLKRSFTPHPSRDDCFLSPLAESSILSTTQWV
>AWK77851.1
ILNELRRKEELRKQGIQPITPFIDTLKDERKKKEKVKKYGATRVFCNPPIDYVIAMRQNYLHFTSSFMKNRMNLMHAVGINLTGTEWTLLANKLIDKSFNNISTIDYSNFGPGFNAHVASYAMELMVRWTMENVGEVNESELRTLLHECLNSVHLCHNTLYQQKCGSPSGAPITVVINTLVNLLYIMIAWESLTAEKRKEDGMTFAWEEFRKSVAIFCYGDDLIMSVVDKYKEIFNTITITKFFAEYGIVATDASKSEHQVANTPITQATFLKHSFRKHERHSHLWQSSLDWTSINDTTQWI
>AWK77860.1
LLDEIIRKETLRKQGIQPVTIFVDTLKDETRKTAKVESIGGTRIFCASPVDYTIAQRQNVLHFCAAMMKARFNVHCAVGINAKGTEWTQMVQHLGEVSLRNISTIDYSDFGPALNAQVAKYVVKLLILWNKKYVQGINEVELETLLYECINSVHCAAGTVYQQFCGSPSGASITTIINSLVNMFYIYTAWELLIDSMDKWTLFQNHIRFIVYGDDLIMSISDEFCEIFNARTISNLFAQYNIVATDASKSSETVPYTDIFSASFLKRGFAMHPDGEHWLGPLDWISINDTTQWV
>AWK77933.1
QIESETNKRRRGIVPFTVFVDTLKDEKKPLAKIHKLGGTRVFCASPFAYTVAMRQNFLHMCAAYSTYRWELKHAVGINLQGPQCTELVSRLLRVGHNIVTIDYSNFGPGYNAGVAEQAAQNFKKWTLSNVAGVNEAELDCLLEEGLNSLHCMNNVLYRQQGGSPSGSPITVIINSEVNIMYIMLAWDALVKGEGKWRDFEEQVCMYVYGDDLIMSVSDNYIEHFNAVTITEFFKKHKIVATNADKSTEIKPYETIETATFLKCNFVPHPYRSGEWLAKLDIESVNDTPMWI
>BAF32583.1
TIFTDCLKDTCLPVEKCRIPGKTRIFSISPVQFTIPFRQYYLDFMASYRAARLNAEHGIGIDVNSLEWTNLATSLSKYGTHIVTGDYKNFGPGLDSDVAASAFEIIIDWVLHYTEEDNXXEMKRVMWTMAXEILAPSHLCRDLVYRVPCGIPSGSPITDILNTISNCLLIRLAWLGITDLPLSEFSQNVVLVCYGDDLIMNVSDNMIDKFNAVTIGKFFSQYKMEXTDQDKSGNTVKWRTLQTATFLKHGFLKHPTRPVFLANLXKVSVEGTTNW
>CAA24461.1
NAPSKTKLEPSAFHYVFEGVKEPAVLTKNDPRLKTDFEEAIFSKYVGNKITEVDEYMKEAVDHYAGQLMSLDINTEQMCLEDAMYGTDGLEALDLSTSAGYPYVAMGKKKRDILNKQTRDTKEMQKLLDTYGINLPLVTYVKDELRSKTKVEQGKSRLIEASSLNDSVAMRMAFGNLYAAFHKNPGVITGSAVGCDPDLFWSKIPVLMEEKLFAFDYTGYDASLSPAWFEALKMVLEKIGFGDRVDYIDYLNHSHHLYKNKTYCVKGGMPSGCSGTSIFNSMINNLIIRTLLLKTYKGIDLDHLKMIAYGDDVIASYPHEVDASLLAQSGKDYGLTMTPADKSATFETVTWENVTFLKRFFRADEKYPFLIHPVMPMKEIHESIRWTKDPRNTQDHVRS…
>BEV-a_RdRP
SLIHNQAGFDCHTEPAILTSQDPRYLHEQSPLYYGAAKHGKKTIDFRSSIVNKAKKALWGGWISSMLPCVAQPKRLTYEQAVIGLPNIEYYDPMKLETSAGYPWTLEGNTTTKMEWLEVERDSQQRLSKCQLRAKLLAEVERKEKLRQKGIVPITMFVDTLKDERKSHTKVLKQGGTRVFCASPIDYTIATRQNLLHFSAAFMKARLNVMSAVGINAKGPEWAGLVRHLGRVNNNNIITMDYSNFGPGFNAEVARAASEIMIDWTMMHVEGANILELQALLKECTQSTHVCVNTVYQQTSGSPSGAAITVIINSLVNLLYILIAWDQLCGDTARLINPDIYQVFREHVAVAVYGDDFIMSVSDDFKFLFNTITIQTFLSHNGIAATAMDKEKVATIPFQ…
>BEVb_RdRP
SLIHNQAGFECHTEPAILTPQDPRYIHEQSPLYYGAAKHGKKTIDFKSSVVNKAKKALWGGWISSMLPCVAQPKRLTYEQAVIGLPNIEYYDPMKLETSAGYPWTLEGKTTTKLEWLEIERDSQQRLSKCQLRAKLLAEVERKEKLRQKGIVPITMFVDTLKDERKNHTKVLKQGGTRVFCASPIDYTIATRQNLLHFSAAFMKARLNVMSAVGINAKGPEWAGLVRHLGRVNNNNIITMDYSNFGPGFNAEVARAASEIMIDWTMMHVEGANTLELQALLKECTQSTHVCVNTVYQQTSGSPSGAAITVIINSLVNLLYILIAWDQLCGDTARLINPDIYQVFREHVAVAVYGDDFIMSVSDDFKFLFNTITIQTFLSHNGIAATAMDKEKVATIPFQ…
>UJQ88092.1
KDLSEHINSRGSIFLVPGSDGSVPRITDIDIFGRVNSAIISDDKEKFEIRDVLHYGYSQVGACGSLVRVEHHQRPIVAMHCAGSGQGTLGDGYGVLVTQEALGELMHLQVVTQCEDKELGSLAEAKLLFSEEVNVHYLGTVPVEHIAHMPKKSKILPSLIHNQAGFDCHTEPAILTSQDPRYLHEHSPLYYGAAKHGKKTIDFKSSIVNKAKKALWGGWISSMLPCVAQPKRLTYEQAVIGLPNIEYYDPMKLETSAGYPWTLEGNTTTKLEWLDIERDSQQRLSKCQLRAKLLAEVERKEKLRQKGIVPITMFVDTLKDERKSHTKVLKQGGTRVFCASPIDYTIATRQNLLHFSAAFMKARLNVMSAVGINAKGPEWAGLVRHLGKVNNNNIITMDY…
>YP_009026409.1
LRKKGIRCPTIFTDCLKDTCIDVNKCKIPGKTRVFSISPVQFTIAFKQYFNDFLASYQNARISAEHGIGINVDSLEWTEVANYITRYGSAIVAGDYKNYGPSLMLSCVEKAFDIIMAWYERYDPDEERQLVRRVLLSEILHAKHLCLNVVYGVPCGIPSGSPITTPLNSIVNSLYLRCAWKDIVNESFEVMHNNVKFLTYGDDVCINVSDNYKDIYNTETLNAFFKKYNIIFTDIDKSDN
>YP_009111311.1:2633-2936
LSSVLDLKQKMRSQCVVPSSYFSGCLKDSRILLEKTKAFDKTRIFEISPVDLTIAQRQYFLDFDVAYQTARFSCENTIGINPEGEEWSYLANSLLAFSPYILTADYSGYGPRLNQTALQKCFDISNVWYDFLSKEDQETKDKNWNIRECIKMEVSQGLHIAKNLVFRPVAGLPSGNAETVIRNSMVNSLYIRVAYLGLAEENASCFADLYWFKQFVLLYHNGDDLIMAVKPEIIGWFNNRTLIEWFARYDIKMTDALKSGKVREYCSLQEATYLKRGFMPHPTRPKQWMAPLEEASITDTANWI
>YP_009162630.1
EMLRRDGVRCPTIFVDCLKDTCIDIEKCKVPGKTRIFSISPVQYTIAFKQYFGDFLASYQNARLSAEHGIGLNVDSLEWSQVADHITSRGSSIIAGDYKNFGPGLMLKCVEKAFNILIKWYERYDNDPERQLIRKVLLSEILHARHLCLNVVFGVPCGIPSGSPVTTPLNSLVNSLYLRCAWRYITKQNFSTMHEHIRILTYGDDVCVSVSDVYKDIYNTATLSEFFKMYNIIFTDIDKS
>YP_009336539.1
KENLRRQGIIPITTFVDTLKDEKRKMEKARKLGGTRVFCSSPMDYSIECRRYFMHFIAAFMADRMNMMHGVGINPTSSEWGRLISKLLVVNSDFVTIDYSNFGPGYNAGVAEMAYELMIDWVCMHVKNVDKRYLRVLVWECIQSTHIVNNTVYQQHGGSPSGAVFTTIVNTIVNQLYVMLAWKRIMTEQALQERVPLIQYFKQNICLFTYGDDLIMTVSPKCVEKFNTLTITQFFKQYNIVATSADKTAEIVATVPLSQATFLKRGFFPHPFRRGEWLSPLDWESVVGATQWV
>YP_009336612.1
LLAEVERKEKLRQKGIVPITMFVDTLKDERKSHAKVLKQGGTRVFCASPIDYTIATRQNLLHFSAAFMKARLNVMSAVGINAKGPEWAGLVRHLGRVNNNNIITMDYSNFGPGFNAEVARAASEIMIDWTMMHMEGANILELQALLKECTQSTHVCVNTVYQQTSGSPSGAAITVIINSLVNLLYILIAWDQLCGDTARLLNPDIYQVFREHVAVAVYGDDFIMSVSDDFKFLFNTITIQTFLSHNGIAATAMDKEKVATIPFQSLLKSEFLKRGFMPHPTREYEWLSPLSWEAVEDITQWV
>YP_009337117.1
VLDRLEEVSKLREKKIRPFLPYIDATKDERKKILKREKHGATRIFCMSSIYSTIPNRQNFLHFSAAYTANRFKLQHAVGVSRNGPEWSRLVGYLAEVSLENIVTLDYSNFGPGYNAMVNAAGHEIITRWTKKYVKGVNGNEMEVLGEEHYNSMHIMGELVYKQYSGGPSGDALTVVKNGLVNELYILLAWKNIMKDEARKRQIPIYEMFKQNVRLVVYGDDLIMSVSDSIKDLFNGVTIQHYFKTKKIVATDALKSGNQIPYTSILEATFLKSGFKPHPARKGMWLAPIDEDTIEETPKWI
>YP_009337665.1
LEQELKRKEALRRQGIIPQTLFIDTLKDEKRKTDKLMKLGGTRVFCSSPVDYVIACRQNFMHFIAAFMAQRHNLMHAVGVNPTSSEWSRVATNLLSNGTKIGSIDYSNFGPGFNSLVSEAAYDLMIRWTEMYVEGVNKEELTAIVWECIQSVHICNNTVYQQFAGSPSGAVFTTIVNTIVNQLYLLVAWDALCGDYCRKNNKLVFPMWEKHVVLYTYGDDAIFSVSDEMAVLYNSVTIAAFFKQYKIVATDASKSEDILPYQSIKEATFLKRGFQPHPYRKNEWLSPLSLTSIKSSTQWV
>YP_009337750.1
LEQELQRKTQLRKQGIVPQTLFIDTLKDEKRKVEKLTKKGGTRVFCSSPVDYVIECRKKFMHFVAAFMDQRSQMCHSVGINPTSKEWSEMTNELLRKNTQFGTIDYANFGAGYNSNVAKKAYELIIRWTMEHVRTLTNDQLDERELWCLVYECLQSMHICNNTVYQQGAGSPSGAFFTTIINTLVNILYLIIAWLKLTAIIMKIKRLLAGIEFKKNVELRCYGDDGVFSVSDEYAEVFNMITIQDFFLEYGIVATDATKTGKAVKFEDISVAQYLKRGFLPHPTRSGQWLSPLVWESVESCAQWV
>YP_009448183.1
LIRILSTEENLRKNSVACFSPAIDCLKDELLKIEKARRIGGTRVFSVSPVQQVIAGKRLMGDWLMSYRTNWQRLEHGISINPHSTDWMCLAQRLRKFPYILEGDFSNFGPQADSGVAMMAIGNIIEWYEFNRAAPEHLTQLYALREELVNGIHICNNYVYSTISGIISGSFATAEINSEINKIYMRMAWIALTNMNLQIFNDNVVLFTYGDDVIMSVSEKYIELFNVKKISQFLGYHGIKFTNASKTAELVEFVTLEEATFLKRSFRFDPNVPNQCLAPLDKVSIEEQLNWV

## Sheet: Iflavirus Information
Accession	Name	Specific Host	General Host	Phylum/Subphylum	Behavior Manipulation
AAA45465.1	Hepatovirus A	Homo sapiens	human	vertebrates	no
CAA24461.1	Human poliovirus 1	Homo sapiens	human	vertebrates	no
ADI46683.1	Slow bee paralysis virus	Apis mellifera/Varroa destructor	honey bee	insects/chelicerates	no
YP 009448183.1	Armigeres iflavirus	Armigeres spp.	mosquito	insects	no
YP 009026409.1	Heliconius erato iflavirus	Heliconius erato	butterfly	insects	no
YP 009162630.1	Bombyx mori iflavirus	Bombyx mori	moth	insects	no
AGO86045.1	Varroa destructor virus 1	Apis mellifera/Varroa destructor	honey bee / mite	insects/chelicerates	no
BAG32583.1	Kakugo virus	Apis mellifera	honey bee	insects	yes
AKE50879.1	Deformed wing virus	Apis mellifera/Varroa destructor	honey bee / mite	insects/chelicerates	no
AWK77860.1	Bundaberg bee virus 4	Apis mellifera	honey bee	insects	no
AEM65163.1	Tomato matilda virus	Solanum lycopersicum	tomato	plants	no
YP 00933629.1	Hubei arthropod virus 1	?	arthropod mix	arthropods	no
YP 009337117.1	Hubei picorna-like virus 38	?	spider	chelicerate	no
AWK77933.1	La Jolla Virus	Drosophila Suzukii	fruit fly	insects	no
AID58096.1	Sacbrood virus	Apis mellifera	honey bee	insects	no
AWK77851.1	Darwin bee virus 4	Apis mellifera	honey bee	insects	no
AWK77843.1	Darwin bee virus 2	Apis mellifera	honey bee	insects	no
APG77953.1	Hubei mosquito virus 1	?	mosquito	insects	no
YP 009336539.1	Hubei picorna-like virus 40	?	centipede	myriapods	no
YP 009337750.1	Hubei picorna-like virus 41	?	dragonflies/damselfies	insects	no
YP 009337665.1	Sanxia water strider virus 8	?	water strider	insects	no
AKH40289.1	Twyford virus	Drosophila melanogaster	fruit fly	insects	no
UJQ88092.1	Scerri virus	Haemaphysalis bancrofit	tick	chelicerate	no
YP 009336612.1	Hubei picorna-like virus 39	?	flies	insects	no
	Berkeley Entomophthovirus	Entomophthora muscae	fungus	fungus	yes
YP 009111311.1	Dinocampus coccinellae paralysis virus	Dinocampus coccinellae / Coleomegilla maculata	parasitic wasp/lady beetle	insects	yes
