# Supplementary material for: Entomophthovirus: an insect-derived iflavirus that infects a behavior-manipulating fungal pathogen of dipterans
Source: G3 (Bethesda). 2024 Aug 19;14(10):jkae198. doi: 10.1093/g3journal/jkae198 (PMC11457076; doi:10.1093/g3journal/jkae198)
Supplement: jkae198_Supplementary_Data [file jkae198_supplementary_data.zip › File_S2_G3-2024-405101.xlsx]

## Sheet: In vivo alignment by taxa
SRA	Sample	Time	Condition	E. muscae RPs	D. melanogaster RPs	BEV-a RPs	BEV-b RPs	Total RPs	Emuscae_percentage	Dmelanogaster_percentag	BEV-a_percentage	BEV-b_percentage
SRR6766803	Whole_24C1	24	Control	3816	18300896	0	2340	18307052	0.0208444	99.9664	0	0.012782
SRR6766813	Whole_24C3	24	Control	10348	18789198	0	3364	18802910	0.055034	99.9271	0	0.0178908
SRR6766837	Whole_24C2	24	Control	14288	31719828	0	2802	31736918	0.0450201	99.9462	0	0.00882883
SRR6766820	Whole_48C2	48	Control	4242	23770496	0	2786	23777524	0.0178404	99.9704	0	0.0117169
SRR6766831	Whole_48C3	48	Control	12918	24669306	0	2236	24684460	0.0523325	99.9386	0	0.00905833
SRR6766832	Whole_48C1	48	Control	13358	25261628	0	2584	25277570	0.0528453	99.9369	0	0.0102225
SRR6766804	Whole_72C1	72	Control	4832	29721790	0	3146	29729768	0.0162531	99.9732	0	0.010582
SRR6766805	Whole_72C3	72	Control	16254	86309726	0	10668	86336648	0.0188263	99.9688	0	0.0123563
SRR6766824	Whole_72C2	72	Control	16086	38046464	0	3128	38065678	0.0422585	99.9495	0	0.00821738
SRR6766809	Whole_96C2	96	Control	4832	21902038	0	2702	21909572	0.0220543	99.9656	0	0.0123325
SRR6766840	Whole_96C1	96	Control	18264	41211524	0	3240	41233028	0.0442946	99.9478	0	0.00785778
SRR6766841	Whole_96C3	96	Control	30618	68127964	0	6186	68164768	0.0449176	99.946	0	0.00907507
SRR6766814	Whole_120C1	120	Control	5758	45691884	0	3912	45701554	0.0125991	99.9788	0	0.00855988
SRR6766815	Whole_120C3	120	Control	10742	52275558	0	8454	52294754	0.0205413	99.9633	0	0.0161661
SRR6766844	Whole_120C2	120	Control	10556	18817194	0	1750	18829500	0.056061	99.9346	0	0.00929393
SRR6766817	Whole_24E1	24	Infected	19628	20328138	0	5404	20353170	0.0964371	99.877	0	0.0265511
SRR6766818	Whole_24E3	24	Infected	87702	24918242	0	8162	25014106	0.35061	99.6168	0	0.0326296
SRR6766819	Whole_24E5	24	Infected	24306	20927786	0	4822	20956914	0.115981	99.861	0	0.0230091
SRR6766833	Whole_24E6	24	Infected	34044	27211774	0	3782	27249600	0.124934	99.8612	0	0.0138791
SRR6766834	Whole_24E4	24	Infected	36264	37392242	0	7278	37435784	0.0968699	99.8837	0	0.0194413
SRR6766836	Whole_24E2	24	Infected	21332	20900872	0	3082	20925286	0.101944	99.8833	0	0.0147286
SRR6766821	Whole_48E1	48	Infected	49666	22286440	0	13500	22349606	0.222223	99.7174	0	0.0604037
SRR6766822	Whole_48E3	48	Infected	5470	29282364	0	2636	29290470	0.018675	99.9723	0	0.00899951
SRR6766823	Whole_48E5	48	Infected	248388	21586004	0	6964	21841356	1.13724	98.8309	0	0.0318845
SRR6766828	Whole_48E6	48	Infected	2580146	43609556	4	74810	46264516	5.57694	94.2613	8.64594e-06	0.161701
SRR6766829	Whole_48E4	48	Infected	30240	33353220	0	2596	33386056	0.0905767	99.9016	0	0.0077757
SRR6766830	Whole_48E2	48	Infected	12514	22909882	0	3058	22925454	0.0545856	99.9321	0	0.0133389
SRR6766806	Whole_72E1	72	Infected	7901610	31830586	146	16905040	56637382	13.9512	56.2007	0.00025778	29.8478
SRR6766807	Whole_72E3	72	Infected	2151500	10275444	18	839594	13266556	16.2175	77.4537	0.00013568	6.32865
SRR6766808	Whole_72E5	72	Infected	2432344	12695700	52	3820832	18948928	12.8363	66.9996	0.000274422	20.1638
SRR6766835	Whole_72E2	72	Infected	9251272	11476258	44	2613798	23341372	39.6347	49.167	0.000188506	11.1981
SRR6766838	Whole_72E4	72	Infected	6679338	13611970	8	692926	20984242	31.8303	64.8676	3.81238e-05	3.30213
SRR6766839	Whole_72E6	72	Infected	545458	11514262	52	6301504	18361276	2.9707	62.7095	0.000283205	34.3195
SRR6766810	Whole_96cad1	96	Infected	17683770	7796506	32	2528986	28009294	63.1354	27.8354	0.000114248	9.0291
SRR6766811	Whole_96cad2	96	Infected	987124	3051112	66	4780660	8818962	11.1932	34.5972	0.000748387	54.2089
SRR6766812	Whole_96cad3	96	Infected	2141144	5053926	48	5221270	12416388	17.2445	40.7037	0.000386586	42.0514
SRR6766825	Whole_96E3	96	Infected	320092	14839854	16	1403272	16563234	1.93255	89.5951	9.65995e-05	8.47221
SRR6766826	Whole_96E2	96	Infected	8607158	3569674	56	3477792	15654680	54.9814	22.8026	0.000357721	22.2157
SRR6766827	Whole_96E1	96	Infected	17754920	59095660	42	1759158	78609780	22.5861	75.176	5.34285e-05	2.23784
SRR6766816	Whole_120cad2	120	Infected	22937944	348140	10	1501234	24787328	92.539	1.40451	4.03432e-05	6.05646
SRR6766842	Whole_120cad3	120	Infected	27556266	356528	12	861338	28774144	95.7675	1.23906	4.17041e-05	2.99344
SRR6766843	Whole_120cad1	120	Infected	7390326	7733402	0	265374	15389102	48.0231	50.2525	0	1.72443
