# Supplementary material for: Entomophthovirus: an insect-derived iflavirus that infects a behavior-manipulating fungal pathogen of dipterans
Source: G3 (Bethesda). 2024 Aug 19;14(10):jkae198. doi: 10.1093/g3journal/jkae198 (PMC11457076; doi:10.1093/g3journal/jkae198)
Supplement: jkae198_Supplementary_Data [file jkae198_supplementary_data.zip › File_S3_G3-2024-405101.xlsx]

## Sheet: BEV small RNA distribution
	17	18	19	20	21	22	23	24	25	26	27	28	29
Forward_Reads
A	13844	13473	13813	14949	15704	18087	15094	10321	9374	7570	6231	5548	5137
C	7512	6960	7932	8372	11158	11135	8191	8507	6258	5037	5279	3378	2516
G	7360	7361	7236	6902	10151	10412	8660	8099	6080	4455	4231	3067	2566
T	11937	13203	19406	28924	52101	112823	48166	11109	6705	5141	4551	4225	3129
Total	40653	40997	48387	59147	89114	152457	80111	38036	28417	22203	20292	16218	13348
Forward_Proportion
A	0.00473064	0.00460387	0.00472005	0.00510824	0.00536623	0.00618052	0.00515778	0.0035268	0.0032032	0.00258675	0.0021292	0.00189581	0.00175537
C	0.00256693	0.00237831	0.00271045	0.0028608	0.00381281	0.00380495	0.00279895	0.00290693	0.00213843	0.0017212	0.00180389	0.0011543	0.000859744
G	0.00251499	0.00251533	0.00247262	0.00235849	0.00346871	0.00355789	0.00295922	0.00276752	0.0020776	0.00152232	0.00144578	0.00104803	0.00087683
T	0.004079	0.00451161	0.00663124	0.00988364	0.0178035	0.0385528	0.0164588	0.00379607	0.00229117	0.00175674	0.00155513	0.00144373	0.00106921
														Total	2926451
Reverse_Reads														Prop_F	0.2219
A	12896	12346	14268	13410	16068	17597	14018	10600	9070	7690	6914	6411	5751	Prop_R	0.7781
C	9203	8947	8912	9776	12630	10204	9602	7283	6288	4923	4213	3925	3850
G	4769	4770	5076	8989	6251	7126	5788	4122	4422	2914	2247	2193	1760
T	30681	27284	52494	123456	289926	896575	472673	42784	12054	7430	6366	4458	3668
Total	57549	53347	80750	155631	324875	931502	502081	64789	31834	22957	19740	16987	15029
Reverse_Proportion
A	0.0044067	0.00421876	0.00487553	0.00458234	0.00549061	0.00601309	0.0047901	0.00362213	0.00309932	0.00262776	0.00236259	0.00219071	0.00196518
C	0.00314476	0.00305729	0.00304533	0.00334057	0.00431581	0.00348682	0.00328111	0.00248868	0.00214868	0.00168224	0.00143963	0.00134122	0.00131559
G	0.00162962	0.00162996	0.00173452	0.00307164	0.00213603	0.00243503	0.00197782	0.00140853	0.00151105	0.000995745	0.000767824	0.000749372	0.000601411
T	0.010484	0.00932324	0.0179378	0.0421863	0.0990709	0.306369	0.161517	0.0146198	0.00411898	0.00253891	0.00217533	0.00152335	0.0012534

## Sheet: Twyford small RNA distribution
	17	18	19	20	21	22	23	24	25	26	27	28	29
Forward_Reads
A	3	20	32	53	103	206	189	42	20	13	7	2	0
C	4	3	13	13	20	50	31	23	20	20	1	6	1
G	0	13	11	22	55	72	81	51	27	17	6	3	1
T	4	23	87	227	744	4196	2382	169	24	9	5	0	2
Total	11	59	143	315	922	4524	2683	285	91	59	19	11	4	9126
Forward_Proportion
A	9.83478e-05	0.000655652	0.00104904	0.00173748	0.00337661	0.00675321	0.00619591	0.00137687	0.000655652	0.000426174	0.000229478	6.55652e-05	0
C	0.00013113	9.83478e-05	0.000426174	0.000426174	0.000655652	0.00163913	0.00101626	0.000753999	0.000655652	0.000655652	3.27826e-05	0.000196696	3.27826e-05
G	0	0.000426174	0.000360608	0.000721217	0.00180304	0.00236035	0.00265539	0.00167191	0.00088513	0.000557304	0.000196696	9.83478e-05	3.27826e-05
T	0.00013113	0.000753999	0.00285208	0.00744165	0.0243902	0.137556	0.0780881	0.00554026	0.000786782	0.000295043	0.000163913	0	6.55652e-05
														Total	30504
Reverse_Reads														Prop_F	0.299174
A	1	18	17	33	63	140	115	14	20	6	4	1	1	Prop_R	0.700826
C	2	7	18	16	27	44	29	13	7	8	2	2	0
G	2	4	9	20	29	19	23	8	10	8	1	1	0
T	11	56	183	482	1564	9173	8294	761	68	24	18	2	0
Total	16	85	227	551	1683	9376	8461	796	105	46	25	6	1	21378
Reverse_Proportion
A	3.27826e-05	0.000590087	0.000557304	0.00108183	0.0020653	0.00458956	0.00377	0.000458956	0.000655652	0.000196696	0.00013113	3.27826e-05	3.27826e-05
C	6.55652e-05	0.000229478	0.000590087	0.000524521	0.00088513	0.00144243	0.000950695	0.000426174	0.000229478	0.000262261	6.55652e-05	6.55652e-05	0
G	6.55652e-05	0.00013113	0.000295043	0.000655652	0.000950695	0.000622869	0.000753999	0.000262261	0.000327826	0.000262261	3.27826e-05	3.27826e-05	0
T	0.000360608	0.00183582	0.00599921	0.0158012	0.051272	0.300715	0.271899	0.0249475	0.00222922	0.000786782	0.000590087	6.55652e-05	0

## Sheet: Kilifi small RNA distribution
	17	18	19	20	21	22	23	24	25	26	27	28	29
Forward_Reads
A	98	303	459	533	742	551	484	521	410	444	431	284	100
C	61	187	289	284	397	255	236	186	140	144	107	76	45
G	80	184	336	349	455	338	312	339	349	229	283	168	80
T	43	125	152	221	356	272	198	212	186	141	145	71	20
Total	282	799	1236	1387	1950	1416	1230	1258	1085	958	966	599	245
Forward_Proportion
A	0.00628125	0.0194206	0.0294193	0.0341623	0.047558	0.035316	0.0310217	0.0333932	0.0262787	0.0284579	0.0276247	0.0182028	0.00640943
C	0.00390976	0.0119856	0.0185233	0.0182028	0.0254455	0.0163441	0.0151263	0.0119215	0.00897321	0.00922959	0.0068581	0.00487117	0.00288425
G	0.00512755	0.0117934	0.0215357	0.0223689	0.0291629	0.0216639	0.0199974	0.021728	0.0223689	0.0146776	0.0181387	0.0107679	0.00512755
T	0.00275606	0.00801179	0.00974234	0.0141649	0.0228176	0.0174337	0.0126907	0.013588	0.0119215	0.0090373	0.00929368	0.0045507	0.00128189
														Total	15602
Reverse_Reads														Prop_F	0.859569
A	18	44	68	61	227	61	68	36	41	50	36	22	7	Prop_R	0.140431
C	4	19	27	38	121	32	27	16	22	12	16	4	1
G	9	25	56	63	184	52	43	56	39	29	15	14	5
T	12	24	34	44	211	43	51	32	31	17	9	7	8
Total	43	112	185	206	743	188	189	140	133	108	76	47	21
Reverse_Proportion
A	0.0011537	0.00282015	0.00435842	0.00390976	0.0145494	0.00390976	0.00435842	0.0023074	0.00262787	0.00320472	0.0023074	0.00141008	0.00044866
C	0.000256377	0.00121779	0.00173055	0.00243559	0.00775542	0.00205102	0.00173055	0.00102551	0.00141008	0.000769132	0.00102551	0.000256377	6.40943e-05
G	0.000576849	0.00160236	0.00358928	0.00403794	0.0117934	0.00333291	0.00275606	0.00358928	0.00249968	0.00185874	0.000961415	0.000897321	0.000320472
T	0.000769132	0.00153826	0.00217921	0.00282015	0.0135239	0.00275606	0.00326881	0.00205102	0.00198692	0.0010896	0.000576849	0.00044866	0.000512755
