# Supplementary material for: Entomophthovirus: an insect-derived iflavirus that infects a behavior-manipulating fungal pathogen of dipterans
Source: G3 (Bethesda). 2024 Aug 19;14(10):jkae198. doi: 10.1093/g3journal/jkae198 (PMC11457076; doi:10.1093/g3journal/jkae198)
Supplement: jkae198_Supplementary_Data [file jkae198_supplementary_data.zip › File_S4_G3-2024-405101.xlsx]

## Sheet: E muscae excluded transcripts
Transcript ID	Reason for Exclusion
DSO57v2_011557-T1	GAA repeats
DSO57v2_009404-T1	GAA repeats
DSO57v2_009790-T1	GAA repeats
DSO57v2_008083-T1	GAAA repeats
DSO57v2_036636-T1	Conserved fungal mitochondrial genome segment
DSO57v2_036639-T1	Conserved fungal mitochondrial genome segment
DSO57v2_037870-T1	polyA
DSO57v2_025042-T1	Conserved housekeeping gene: actin
DSO57v2_017612-T1	Conserved housekeeping gene: actin
DSO57v2_021379-T1	Conserved housekeeping gene: tubulin
DSO57v2_015442-T1	Conserved housekeeping gene: tubulin
DSO57v2_021381-T1	Conserved housekeeping gene: tubulin
DSO57v2_015440-T1	Conserved housekeeping gene: tubulin
DSO57v2_016172-T1	Conserved housekeeping gene: tubulin
DSO57v2_017388-T1	Conserved housekeeping gene: histone
DSO57v2_033326-T1	Conserved housekeeping gene: histone
DSO57v2_016172-T2	Conserved housekeeping gene: tubulin
DSO57v2_039625-T1	BLASTs to insect genome assemblies
DSO57v2_039626-T1	BLASTs to insect genome assemblies
DSO57v2_021526-T1	Conserved housekeeping gene: 60S ribosomal protein
DSO57v2_039805-T1	Conserved housekeeping gene: 60S ribosomal protein
DSO57v2_007050-T1	Conserved housekeeping gene: ATP synthase
DSO57v2_002979-T1	Conserved housekeeping gene: tubulin
DSO57v2_025055-T1	Conserved housekeeping gene: ATP synthase
DSO57v2_037862-T1	Conserved housekeeping gene: 60S ribosomal protein
DSO57v2_007499-T1	Conserved housekeeping gene: ATP synthase
DSO57v2_007496-T1	Conserved housekeeping gene: ATP synthase
DSO57v2_034167-T1	Conserved housekeeping gene: ATP synthase
DSO57v2_029655-T1	Conserved housekeeping gene: 60S ribosomal protein
DSO57v2_025305-T1	Conserved housekeeping gene: 60S ribosomal protein
DSO57v2_039626-T2	BLASTs to insect genome assemblies
DSO57v2_017156-T1	polyC
DSO57v2_028199-T1	polyC
DSO57v2_005415-T1	polyC
DSO57v2_007186-T1	polyC

## Sheet: E muscae in metagenomic samples
SRA_Accession	Paper	Description	RP_Total	RP_Viral	Viral/Total (x1M)	V + pseudo /T (x1M)	RP_Emuscae	Num. Transcripts	Emus/Total (x1M)
SRR1914484	Webster, 2015, PLoS Biology	Wild-caught Africa/USA Drosophila	24572597	2	0.0813915	0.0854611	3	3	0.122087
SRR1914527	Webster, 2015, PLoS Biology	Wild-caught UK D melanogaster	19553859	395	20.2006	20.2057	2967	2018	151.735
SRR16767742	Gofton, 2022, Transboundary and Emerging Diseases	H. bancrofti from Kioloa	62202801	0	0	0.00160764	0	0	0
SRR16767758	Gofton, 2022, Transboundary and Emerging Diseases	H. bancrofti from Kioloa	132162166	0	0	0.000756646	0	0	0
SRR16767776	Gofton, 2022, Transboundary and Emerging Diseases	H. bancrofti from Kioloa	73942763	20	0.270479	0.271832	27	22	0.365147
SRR16767777	Gofton, 2022, Transboundary and Emerging Diseases	H. bancrofti from Kioloa	123999770	148	1.19355	1.19436	38	16	0.306452
SRR16767778	Gofton, 2022, Transboundary and Emerging Diseases	H. bancrofti from Kioloa	182431507	107	0.586521	0.58707	2	1	0.010963
SRR16767797	Gofton, 2022, Transboundary and Emerging Diseases	H. bancrofti from Kioloa	52175352	0	0	0.00191661	0	0	0
SRR16767813	Gofton, 2022, Transboundary and Emerging Diseases	H. bancrofti from Kioloa	18206560	0	0	0.00549253	0	0	0
SRR16767818	Gofton, 2022, Transboundary and Emerging Diseases	H. bancrofti from Kioloa	94832225	34	0.358528	0.359582	2	2	0.0210899
SRR16767820	Gofton, 2022, Transboundary and Emerging Diseases	H. bancrofti from Kioloa	14111625	0	0	0.00708636	1	1	0.0708636
SRR16767821	Gofton, 2022, Transboundary and Emerging Diseases	H. bancrofti from Kioloa	41216865	13	0.315405	0.317831	33	28	0.800643
SRR16767822	Gofton, 2022, Transboundary and Emerging Diseases	H. bancrofti from Kioloa	18282977	0	0	0.00546957	0	0	0
SRR16767833	Gofton, 2022, Transboundary and Emerging Diseases	H. bancrofti from Kioloa	30758766	30	0.975332	0.978583	39	31	1.26793
SRR16767838	Gofton, 2022, Transboundary and Emerging Diseases	H. bancrofti from Kioloa	98106195	0	0	0.0010193	0	0	0
SRR16767839	Gofton, 2022, Transboundary and Emerging Diseases	H. bancrofti from Kioloa	53215862	1	0.0187914	0.0206705	0	0	0
SRR16767840	Gofton, 2022, Transboundary and Emerging Diseases	H. bancrofti from Kioloa	164457564	92	0.559415	0.560023	149	79	0.906009
SRR16767857	Gofton, 2022, Transboundary and Emerging Diseases	H. bancrofti from Kioloa	47253977	0	0	0.00211622	1	1	0.0211622
SRR16767859	Gofton, 2022, Transboundary and Emerging Diseases	H. bancrofti from Kioloa	37319481	0	0	0.00267957	2	1	0.0535913
SRR16767862	Gofton, 2022, Transboundary and Emerging Diseases	H. bancrofti from Kioloa	47971170	0	0	0.00208459	0	0	0
SRR16767864	Gofton, 2022, Transboundary and Emerging Diseases	H. bancrofti from Kioloa	38972232	0	0	0.00256593	0	0	0
SRR16767865	Gofton, 2022, Transboundary and Emerging Diseases	H. bancrofti from Kioloa	51276247	0	0	0.00195022	1	1	0.0195022
SRR16767866	Gofton, 2022, Transboundary and Emerging Diseases	H. bancrofti from Kioloa	42703685	0	0	0.00234172	0	0	0
SRR16767867	Gofton, 2022, Transboundary and Emerging Diseases	H. bancrofti from Kioloa	48095752	0	0	0.00207919	1	1	0.0207919
SRR16767879	Gofton, 2022, Transboundary and Emerging Diseases	H. bancrofti from Kioloa	57097808	0	0	0.00175138	0	0	0
SRR16767880	Gofton, 2022, Transboundary and Emerging Diseases	H. bancrofti from Kioloa	47221102	0	0	0.0021177	1	1	0.021177
SRR3400838	Shi, 2016, Nature	Diptera mix Hubei	48313508	6408	132.634	132.636	535	418	11.0735
SRR3400834	Shi, 2016, Nature	Coleoptera mix Hubei	45540503	0	0	0.00219585	3	3	0.0658754
SRR3400836	Shi, 2016, Nature	Conehead cricket mix Hubei	12252065	0	0	0.00816189	0	0	0
SRR3400837	Shi, 2016, Nature	Cricket mix Hubei	18535555	0	0	0.00539504	0	0	0
SRR3400839	Shi, 2016, Nature	Earwig mix Hubei	18798308	0	0	0.00531963	0	0	0
SRR3400840	Shi, 2016, Nature	Flea and ants mix Hubei	8404995	0	0	0.0118977	0	0	0
SRR3400891	Shi, 2016, Nature	Heteroptera mix Hubei	18512848	0	0	0.00540165	0	0	0
SRR3400941	Shi, 2016, Nature	Lepidoptera mix Hubei	35190235	2	0.0568339	0.0596756	2	2	0.0568339
SRR3401027	Shi, 2016, Nature	Mosquitoes - Hubei S	31272593	0	0	0.00319769	0	0	0
SRR3401072	Shi, 2016, Nature	Odonata mix Hubei	46131752	4	0.0867082	0.0888759	2	2	0.0433541
SRR3402058	Shi, 2016, Nature	Sea anemones mix Beihai	23421552	0	0	0.00426957	0	0	0
SRR3402057	Shi, 2016, Nature	Tunicates mix Beihai	30557320	0	0	0.00327254	0	0	0
SRR3402056	Shi, 2016, Nature	Echinoderm mix Beihai	26570972	0	0	0.00376351	1	1	0.0376351
SRR3402055	Shi, 2016, Nature	Tapeworm mix Hubei	33258528	0	0	0.00300675	0	0	0
SRR3402054	Shi, 2016, Nature	Blood flukes mix Hubei	35609744	0	0	0.00280822	0	0	0
SRR3402053	Shi, 2016, Nature	Blood flukes mix Anhui 2	35784083	0	0	0.00279454	0	0	0
SRR3402050	Shi, 2016, Nature	Blood flukes mix Anhui 1	31148207	0	0	0.00321046	0	0	0
SRR3401917	Shi, 2016, Nature	Turritella sea snails mix Beihai	26473107	0	0	0.00377742	0	0	0
SRR3401916	Shi, 2016, Nature	Razor shell mix Beihai	25672731	0	0	0.00389518	0	0	0
SRR3401913	Shi, 2016, Nature	Paphia shell mix Beihai	23774285	0	0	0.00420623	0	0	0
SRR3401912	Shi, 2016, Nature	Octopus mix Beihai	32381593	0	0	0.00308817	0	0	0
SRR3401909	Shi, 2016, Nature	Murex snails mix Beihai	28373642	0	0	0.0035244	2	1	0.070488
SRR3401755	Shi, 2016, Nature	Gastropoda mix Wenzhou PolyA	30153111	0	0	0.00331641	0	0	0
SRR3401753	Shi, 2016, Nature	Gastropoda mix Wenzhou	23960709	0	0	0.0041735	0	0	0
SRR3401658	Shi, 2016, Nature	Freshwater shellfish (Unio douglasiae) mix Wuhan	30528536	0	0	0.00327562	0	0	0
SRR3401657	Shi, 2016, Nature	Chinese land snail mix Wuhan	31736660	0	0	0.00315093	0	0	0
SRR3401656	Shi, 2016, Nature	Channeled applesnail mix Wenzhou	29891746	0	0	0.00334541	0	0	0
SRR3401653	Shi, 2016, Nature	Bivalva mix Wenzhou PolyA	29155888	0	0	0.00342984	4	2	0.137194
SRR3401648	Shi, 2016, Nature	Bivalva mix Wenzhou	49839320	0	0	0.00200645	0	0	0
SRR3401644	Shi, 2016, Nature	Bivalva mix Beihai PolyA	32574530	0	0	0.00306988	0	0	0
SRR3401642	Shi, 2016, Nature	Sandworms mix Beihai	30571941	0	0	0.00327097	1	1	0.0327097
SRR3401621	Shi, 2016, Nature	Leech mix Hubei	31175839	0	0	0.00320761	2	2	0.0641522
SRR3401619	Shi, 2016, Nature	Earthworm mix Changping	10956271	0	0	0.00912719	0	0	0
SRR3401570	Shi, 2016, Nature	Peanut worms mix Biehai	35209519	0	0	0.00284014	0	0	0
SRR3401569	Shi, 2016, Nature	Spirurian nematodes mix Xinshan	36022625	0	0	0.00277603	0	0	0
SRR3401566	Shi, 2016, Nature	Spirurian nematodes mix Hubei	31054685	0	0	0.00322013	0	0	0
SRR3401559	Shi, 2016, Nature	Snake-associated nematodes mix Xinzhou	31517116	0	0	0.00317288	1	1	0.0317288
SRR3401500	Shi, 2016, Nature	Roundworm mix Hubei	25628143	0	0	0.00390196	0	0	0
SRR3401495	Shi, 2016, Nature	Romanomermis nematode mix Wuchan	34508898	0	0	0.0028978	0	0	0
SRR3401464	Shi, 2016, Nature	Large pig roundworm mix Hubei	34066350	0	0	0.00293545	0	0	0
SRR3401460	Shi, 2016, Nature	Common pheasant gut roundworm mix	34411600	0	0	0.002906	1	1	0.02906
SRR3401450	Shi, 2016, Nature	Chicken gut roundworm mix Shayang	32722398	0	0	0.00305601	0	0	0
SRR3401442	Shi, 2016, Nature	Chicken gut roundworm mix Hubei	14635172	0	0	0.00683285	0	0	0
SRR3401397	Shi, 2016, Nature	Freshwater arthropod Shahe PolyA	33548709	0	0	0.00298074	0	0	0
SRR3401396	Shi, 2016, Nature	Freshwater arthropod Shahe	66015294	0	0	0.0015148	0	0	0
SRR3401395	Shi, 2016, Nature	Woodlouse mix Beihai	33257135	0	0	0.00300687	0	0	0
SRR3401392	Shi, 2016, Nature	Wharf roach mix Beihai	35228556	0	0	0.00283861	0	0	0
SRR3401390	Shi, 2016, Nature	Tiger crab mix Beihai	23978093	0	0	0.00417047	0	0	0
SRR3401386	Shi, 2016, Nature	Sesarmid crab mix Beihai	30881482	0	0	0.00323819	0	0	0
SRR3401383	Shi, 2016, Nature	Pillworm mix Hubei PolyA	40034769	0	0	0.00249783	0	0	0
SRR3401380	Shi, 2016, Nature	Pillworm mix Hubei	15024105	0	0	0.00665597	0	0	0
SRR3401379	Shi, 2016, Nature	Penaeid shrimp mix Beihai II	29092948	0	0	0.00343726	0	0	0
SRR3401376	Shi, 2016, Nature	Penaeid shrimp mix Beihai I	27929839	0	0	0.0035804	0	0	0
SRR3401372	Shi, 2016, Nature	Mantis shrimp mix Beihai	14712109	0	0	0.00679712	0	0	0
SRR3401367	Shi, 2016, Nature	Hermit crab mix Beihai	29509449	0	0	0.00338875	0	0	0
SRR3401363	Shi, 2016, Nature	Freshwater isoptera Shahe	18145154	0	0	0.00551111	0	0	0
SRR3401361	Shi, 2016, Nature	Freshwater atyid shrimp Sanxia	34970030	0	0	0.00285959	1	1	0.0285959
SRR3401359	Shi, 2016, Nature	Fiddler crab mix Beihai	13994830	0	0	0.0071455	0	0	0
SRR3401358	Shi, 2016, Nature	Crustacean mix Wenling	63178713	0	0	0.00158281	13	5	0.205766
SRR3401357	Shi, 2016, Nature	Crayfish mix Changjiang	26176921	0	0	0.00382016	0	0	0
SRR3401356	Shi, 2016, Nature	Charybdis crab mix Wenzhou	29357022	0	0	0.00340634	0	0	0
SRR3401303	Shi, 2016, Nature	Charybdis crab mix Beihai	32196712	0	0	0.00310591	0	0	0
SRR3401268	Shi, 2016, Nature	Blue swimmer crab mix Beihai	34517131	0	0	0.00289711	0	0	0
SRR3401181	Shi, 2016, Nature	House centipede mix Hubei	12718673	0	0	0.00786246	1	1	0.0786246
SRR3401144	Shi, 2016, Nature	Tetragnatha maxillosa mix Hubei	14666277	2	0.136367	0.143186	0	0	0
SRR3401116	Shi, 2016, Nature	Horseshoe crab mix Beihai	66786982	0	0	0.0014973	1	1	0.014973
SRR3400841	Shi, 2016, Nature	Freshwater heteroptera Shahe	15226365	0	0	0.00656756	0	0	0

## Sheet: BEV BLAST de Fine Licht 2017
BEV-a vs D radicum transcriptome 1
# BLASTN 2.15.0+
# Query: TRINITY_DN192_c0_g2_i1_(reversed)
# Database: GENB01.1_blast_db
# Fields: query acc.ver, subject acc.ver, % identity, alignment length, mismatches, gap opens, q. start, q. end, s. start, s. end, evalue, bit score
# 2 hits found
TRINITY_DN192_c0_g2_i1_(reversed)	GENB01034640.1	87.176	8827	1124	6	40	8862	1	8823	0	10022
TRINITY_DN192_c0_g2_i1_(reversed)	GENB01037600.1	85.682	447	64	0	8344	8790	447	1	6.43e-133	477
# BLAST processed 1 queries
BEV-b vs D radicum transcriptome 1
# BLASTN 2.15.0+
# Query: TRINITY_DN192_c0_g1_i1_(reversed)
# Database: GENB01.1_blast_db
# Fields: query acc.ver, subject acc.ver, % identity, alignment length, mismatches, gap opens, q. start, q. end, s. start, s. end, evalue, bit score
# 6 hits found
TRINITY_DN192_c0_g1_i1_(reversed)	GENB01034640.1	82.958	8837	1478	25	40	8862	1	8823	0	7950
TRINITY_DN192_c0_g1_i1_(reversed)	GENB01030277.1	86.66	1012	135	0	5940	6951	1	1012	0	1122
TRINITY_DN192_c0_g1_i1_(reversed)	GENB01003310.1	88.196	754	89	0	6930	7683	1	754	0	902
TRINITY_DN192_c0_g1_i1_(reversed)	GENB01037600.1	86.801	447	59	0	8344	8790	447	1	2.95e-141	505
TRINITY_DN192_c0_g1_i1_(reversed)	GENB01036907.1	93.525	278	18	0	7666	7943	1	278	5.11e-114	414
TRINITY_DN192_c0_g1_i1_(reversed)	GENB01035356.1	84.637	358	55	0	4744	5101	1	358	8.74e-97	357
# BLAST processed 1 queries
BEV-a vs D radicum transcriptome 2
# BLASTN 2.15.0+
# Query: TRINITY_DN192_c0_g2_i1_(reversed)
# Database: GENC01.1_blast_db
# Fields: query acc.ver, subject acc.ver, % identity, alignment length, mismatches, gap opens, q. start, q. end, s. start, s. end, evalue, bit score
# 7 hits found
TRINITY_DN192_c0_g2_i1_(reversed)	GENC01011706.1	80.933	3944	736	15	4863	8798	1	3936	0	3105
TRINITY_DN192_c0_g2_i1_(reversed)	GENC01009046.1	89.308	477	51	0	7206	7682	1	477	4.22e-170	601
TRINITY_DN192_c0_g2_i1_(reversed)	GENC01012264.1	86.826	334	44	0	4868	5201	335	2	2.79e-102	375
TRINITY_DN192_c0_g2_i1_(reversed)	GENC01043324.1	87.075	294	38	0	6930	7223	1	294	4.73e-90	335
TRINITY_DN192_c0_g2_i1_(reversed)	GENC01039332.1	87.778	270	33	0	7233	7502	1	270	1.71e-84	316
TRINITY_DN192_c0_g2_i1_(reversed)	GENC01045220.1	80.441	363	65	4	5458	5817	360	1	2.91e-72	276
TRINITY_DN192_c0_g2_i1_(reversed)	GENC01049272.1	83.63	281	46	0	3934	4214	1	281	6.29e-69	265
# BLAST processed 1 queries
BEV-b vs D radicum transcriptome 2
# BLASTN 2.15.0+
# Query: TRINITY_DN192_c0_g1_i1_(reversed)
# Database: GENC01.1_blast_db
# Fields: query acc.ver, subject acc.ver, % identity, alignment length, mismatches, gap opens, q. start, q. end, s. start, s. end, evalue, bit score
# 6 hits found
TRINITY_DN192_c0_g1_i1_(reversed)	GENC01011706.1	86.106	3937	545	2	4863	8798	1	3936	0	4242
TRINITY_DN192_c0_g1_i1_(reversed)	GENC01009046.1	85.535	477	69	0	7208	7684	3	479	4.4e-140	501
TRINITY_DN192_c0_g1_i1_(reversed)	GENC01000684.1	79.654	462	88	5	5940	6398	1	459	2.2e-88	329
TRINITY_DN192_c0_g1_i1_(reversed)	GENC01012264.1	83.728	338	55	0	4865	5202	338	1	3.68e-86	322
TRINITY_DN192_c0_g1_i1_(reversed)	GENC01010261.1	88.889	216	24	0	7849	8064	1	216	3.76e-71	272
TRINITY_DN192_c0_g1_i1_(reversed)	GENC01000685.1	85.845	219	31	0	6426	6644	1	219	1.77e-59	233
# BLAST processed 1 queries
BEV-a vs D radicum transcriptome 3
# BLASTN 2.15.0+
# Query: TRINITY_DN192_c0_g2_i1_(reversed)
# Database: GEND01.1_blast_db
# Fields: query acc.ver, subject acc.ver, % identity, alignment length, mismatches, gap opens, q. start, q. end, s. start, s. end, evalue, bit score
# 5 hits found
TRINITY_DN192_c0_g2_i1_(reversed)	GEND01011076.1	81.149	4456	821	18	4355	8801	1	4446	0	3557
TRINITY_DN192_c0_g2_i1_(reversed)	GEND01005730.1	90.523	306	29	0	7270	7575	1	306	3e-112	409
TRINITY_DN192_c0_g2_i1_(reversed)	GEND01015209.1	87.879	297	36	0	7206	7502	1	297	1.85e-94	350
TRINITY_DN192_c0_g2_i1_(reversed)	GEND01041475.1	85.714	231	33	0	4006	4236	231	1	8.96e-63	244
TRINITY_DN192_c0_g2_i1_(reversed)	GEND01049500.1	83.128	243	41	0	5350	5592	2	244	4.2e-56	222
# BLAST processed 1 queries
BEV-b vs D radicum transcriptome 3
# BLASTN 2.15.0+
# Query: TRINITY_DN192_c0_g1_i1_(reversed)
# Database: GEND01.1_blast_db
# Fields: query acc.ver, subject acc.ver, % identity, alignment length, mismatches, gap opens, q. start, q. end, s. start, s. end, evalue, bit score
# 5 hits found
TRINITY_DN192_c0_g1_i1_(reversed)	GEND01011076.1	86.353	4448	604	3	4355	8801	1	4446	0	4848
TRINITY_DN192_c0_g1_i1_(reversed)	GEND01015210.1	81.134	1023	193	0	6202	7224	2	1024	0	821
TRINITY_DN192_c0_g1_i1_(reversed)	GEND01045541.1	87.029	239	31	0	3649	3887	239	1	1.48e-70	270
TRINITY_DN192_c0_g1_i1_(reversed)	GEND01045812.1	86.383	235	32	0	2823	3057	1	235	1.15e-66	257
TRINITY_DN192_c0_g1_i1_(reversed)	GEND01042408.1	81.905	210	38	0	6064	6273	212	3	9.21e-43	178
# BLAST processed 1 queries
BEV-a vs KVL-14-117 transcriptome
# BLASTN 2.15.0+
# Query: TRINITY_DN192_c0_g2_i1_(reversed)
# Database: dfl_117.Trinity_blast_db
# Fields: query acc.ver, subject acc.ver, % identity, alignment length, mismatches, gap opens, q. start, q. end, s. start, s. end, evalue, bit score
# 7 hits found
TRINITY_DN192_c0_g2_i1_(reversed)	TRINITY_DN12640_c0_g1_i3	81.143	3972	733	15	4895	8858	1	3964	0	3171
TRINITY_DN192_c0_g2_i1_(reversed)	TRINITY_DN12640_c0_g1_i1	85.6	2007	287	2	6853	8858	1	2006	0	2104
TRINITY_DN192_c0_g2_i1_(reversed)	TRINITY_DN27040_c0_g1_i1	83.717	1216	194	4	3697	4910	1221	8	0	1146
TRINITY_DN192_c0_g2_i1_(reversed)	TRINITY_DN12640_c0_g1_i2	87.801	623	76	0	8236	8858	1	623	0	730
TRINITY_DN192_c0_g2_i1_(reversed)	TRINITY_DN12640_c2_g1_i1	87.546	273	34	0	7233	7505	274	2	2.7e-84	316
TRINITY_DN192_c0_g2_i1_(reversed)	TRINITY_DN26695_c0_g1_i1	90.5	200	18	1	8042	8241	199	1	3.56e-68	263
TRINITY_DN192_c0_g2_i1_(reversed)	TRINITY_DN17374_c0_g1_i1	80	155	31	0	5353	5507	1	155	1.06e-23	115
# BLAST processed 1 queries
BEV-b vs KVL-14-117 transcriptome
# BLASTN 2.15.0+
# Query: TRINITY_DN192_c0_g1_i1_(reversed)
# Database: dfl_117.Trinity_blast_db
# Fields: query acc.ver, subject acc.ver, % identity, alignment length, mismatches, gap opens, q. start, q. end, s. start, s. end, evalue, bit score
# 6 hits found
TRINITY_DN192_c0_g1_i1_(reversed)	TRINITY_DN12640_c0_g1_i3	86.323	3963	540	2	4897	8858	3	3964	0	4314
TRINITY_DN192_c0_g1_i1_(reversed)	TRINITY_DN12640_c0_g1_i1	87.637	2006	248	0	6853	8858	1	2006	0	2331
TRINITY_DN192_c0_g1_i1_(reversed)	TRINITY_DN27040_c0_g1_i1	88.049	1230	146	1	3688	4917	1230	2	0	1456
TRINITY_DN192_c0_g1_i1_(reversed)	TRINITY_DN12640_c0_g1_i2	88.604	623	71	0	8236	8858	1	623	0	758
TRINITY_DN192_c0_g1_i1_(reversed)	TRINITY_DN25020_c0_g1_i1	83.966	237	37	1	6378	6614	237	2	4.68e-57	226
TRINITY_DN192_c0_g1_i1_(reversed)	TRINITY_DN12640_c1_g1_i1	86.667	150	20	0	8542	8691	2	151	2.87e-39	167
# BLAST processed 1 queries
BEV-a vs KVL-14-118 transcriptome
# BLASTN 2.15.0+/Users/maxwellcoyle/Documents/entovirus_paper/all_manuscript_data/definelicht17/dfl_118.Trinity_BEV-a.txt
# Query: TRINITY_DN192_c0_g2_i1_(reversed)
# Database: dfl_118.Trinity_blast_db
# Fields: query acc.ver, subject acc.ver, % identity, alignment length, mismatches, gap opens, q. start, q. end, s. start, s. end, evalue, bit score
# 2 hits found
TRINITY_DN192_c0_g2_i1_(reversed)	TRINITY_DN113_c0_g2_i1	87.793	8839	1059	16	34	8862	8831	3	0	10327
TRINITY_DN192_c0_g2_i1_(reversed)	TRINITY_DN113_c0_g3_i1	81.615	8844	1584	42	40	8862	8825	3	0	7286
# BLAST processed 1 queries
BEV-b vs KVL-14-118 transcriptome
# BLASTN 2.15.0+
# Query: TRINITY_DN192_c0_g1_i1_(reversed)
# Database: dfl_118.Trinity_blast_db
# Fields: query acc.ver, subject acc.ver, % identity, alignment length, mismatches, gap opens, q. start, q. end, s. start, s. end, evalue, bit score
# 7 hits found
TRINITY_DN192_c0_g1_i1_(reversed)	TRINITY_DN113_c0_g3_i1	86.782	8829	1155	10	40	8862	8825	3	0	9828
TRINITY_DN192_c0_g1_i1_(reversed)	TRINITY_DN113_c0_g2_i1	81.711	8847	1582	31	34	8862	8831	3	0	7341
TRINITY_DN192_c0_g1_i1_(reversed)	TRINITY_DN47442_c0_g1_i1	81.955	266	48	0	6286	6551	266	1	5.17e-57	226
TRINITY_DN192_c0_g1_i1_(reversed)	TRINITY_DN6349_c0_g1_i6	90.625	64	6	0	7547	7610	64	1	9.15e-15	86.1
TRINITY_DN192_c0_g1_i1_(reversed)	TRINITY_DN6349_c0_g1_i5	90.625	64	6	0	7547	7610	64	1	9.15e-15	86.1
TRINITY_DN192_c0_g1_i1_(reversed)	TRINITY_DN6349_c0_g1_i3	90.625	64	6	0	7547	7610	64	1	9.15e-15	86.1
TRINITY_DN192_c0_g1_i1_(reversed)	TRINITY_DN6349_c0_g1_i1	90.625	64	6	0	7547	7610	64	1	9.15e-15	86.1
# BLAST processed 1 queries

## Sheet: MdEV DrEV viral genomes
>MdEV117_TRINITY_DN12640_c0_g1_i3
TGGAATTTCACATAGATGCAAAGCCCGAGAATGTCTTTCAGGGTTTTCCTACTGGATGGGAAGCTCTATCTACGAGTTTATCTAGTGGTATGCTATTTAGTGGAAGTACCATGGCTAAAATTTTGGACTGGACAGCACAGGGTATAGGAGCCTTTATGAAACCTCTCTTAGAAGGTACGGGACTGAGCATAAATCATGAGTGTATGACATGTCTTGAGCAGAAACCGTGTTATTACGTTTGTGGAGGAGTGCGTTCTAATTCCAATCCGGATGCTCACCATTATATGTGTATGGATTGTATGATTCGTATGAAACGAGCAAATATGGATTCACACTGCCCTATGTGTCGAGTTGAACCCATGTTGGCTTGTTTGCCAAAACATTTAACCCGCTTATATG…
>MdEV118-a_TRINITY_DN113_c0_g2_i1
TTTTTTTTTTGTTAAATCAAATATTTCTTATTGTTACCAAAATAAATTAGTTACAAACAATAATTCCAAATATATTATTAACCAAACAAATAGGATGTACGCCGAATACCTACGTCATCCTCAAAAAATTTTCTGTCCAAATCAAACCAATCTAAAGTCAAAGTTTTTGTTTTGCGCTTAATGAGTGCTTTATTAATGCTCCTCTTAAACTTCTCGAAAACATCTTTACCATGACCGTGTGCTTCCAGCAAGGCACTCTCACAATTAACTCGTGTAGCTTCACGTATATCAGCGCTTTTCCACACCCATTGAGTAATATCCTCGACAGCCTCCCAAGATAAAGGGCTCAACCATTCGTACTCTCGTGTAGGATGGGGTAAAAACCCCCGCTTGAGAAAC…
>MdEV118b_TRINITY_DN113_c0_g3_i1
TTTTTTTTTTGTTAAATCAAATATTTCTTATTGTTACCAAAATAAATTAGTTATAAACAATAATTCCAAATATTTTATTAACCAAACAAATATGATGTACGGCGCACACCTACATCATCCTCAAAAAATTTCCTGTCTAAATCAAACCAATCAAGAGTCAGAGTTTTTGTTTTGCGCTTAATGAGTGCTTTATTAATACTCCTCTTAAATTTCTCAAACACCTCTTTCCCATGACCATGTGCCTCAAGTAACGCACTTTCACAGTTAACCCGTGTCGCTTCTCTTAAATCAGCACTCTTCCATACCCACTGTGTGATATCTTCAACAGCTTCCCAGGATAAAGGACTCAACCATTCAAATTCGCGGGTGGGATGAGGTAAAAATCCTCTTTTGAGAAAT…

## Sheet: dFL2017 viral alignments
SRA_Accession	Paper	Description	RP_Total	Virus	RP_Viral	Virus	RP_Viral
ERR1022673	De Fine Licht, 2017, Molecular Ecology	E_Dr (wild-caught infected Delia radicum)	20727861	DrEV	102
ERR1022672	De Fine Licht, 2017, Molecular Ecology	D_Dr (wild-caught infected Delia radicum)	20672365	DrEV	124
ERR1022671	De Fine Licht, 2017, Molecular Ecology	C_Dr (wild-caught infected Delia radicum)	20825494	DrEV	131925
ERR1022670	De Fine Licht, 2017, Molecular Ecology	B_Md3 (laboratory infected Musca domestica) - strain KVL-14-118	20264379	MdEV118a	69322	MdEV118b	629708
ERR1022669	De Fine Licht, 2017, Molecular Ecology	B_Md2 (laboratory infected Musca domestica) - strain KVL-14-118	20475331	MdEV118a	135014	MdEV118b	1234496
ERR1022668	De Fine Licht, 2017, Molecular Ecology	B_Md1 (laboratory infected Musca domestica) - strain KVL-14-118	20445753	MdEV118a	67434		141867
ERR1022667	De Fine Licht, 2017, Molecular Ecology	Em3glen (in vitro E. muscae from Musca domestica infection) - strain KVL-14-117	20291410	MdEV117	0
ERR1022666	De Fine Licht, 2017, Molecular Ecology	Em2glen (in vitro E. muscae from Musca domestica infection) - strain KVL-14-117	20374262	MdEV117	0
ERR1022665	De Fine Licht, 2017, Molecular Ecology	Em1glen (in vitro E. muscae from Musca domestica infection) - strain KVL-14-117	20454879	MdEV117	0
ERR1022650	De Fine Licht, 2017, Molecular Ecology	MdEm3 (laboratory infected Musca domestica) - strain KVL-14-117	20450945	MdEV117	170
ERR1022649	De Fine Licht, 2017, Molecular Ecology	MdEm2 (laboratory infected Musca domestica) - strain KVL-14-117	20364589	MdEV117	207
ERR1022648	De Fine Licht, 2017, Molecular Ecology	MdEm1 (laboratory infected Musca domestica) - strain KVL-14-117	20499204	MdEV117	174
